# Supplementary material for: Comparative analysis of COVID-19 guidelines from six countries: a qualitative study on the US, China, South Korea, the UK, Brazil, and Haiti
Source: BMC Public Health. 2020 Dec 3;20:1853. doi: 10.1186/s12889-020-09924-7 (PMC7711256; doi:10.1186/s12889-020-09924-7)
Supplement: Supplementary file 4 — Additional file 4. Confirmed and Deaths Data. [file 12889_2020_9924_MOESM4_ESM.xlsx]

## Sheet: The U.S.
	Additional file 7. The incidence of Confrimed and Death cases from 01.22.2020 to 04.30.2020 (The US)
	Date	new c	total c	new d	total d
	2020-01-22	1	1	0	0
	2020-01-23	0	1	0	0
	2020-01-24	1	2	0	0
	2020-01-25	0	2	0	0
	2020-01-26	3	5	0	0
	2020-01-27	0	5	0	0
	2020-01-28	0	5	0	0
	2020-01-29	0	5	0	0
	2020-01-30	0	5	0	0
	2020-01-31	2	7	0	0
	2020-02-01	1	8	0	0
	2020-02-02	0	8	0	0
	2020-02-03	3	11	0	0
	2020-02-04	0	11	0	0
	2020-02-05	0	11	0	0
	2020-02-06	0	11	0	0
	2020-02-07	0	11	0	0
	2020-02-08	0	11	0	0
	2020-02-09	0	11	0	0
	2020-02-10	0	11	0	0
	2020-02-11	1	12	0	0
	2020-02-12	0	12	0	0
	2020-02-13	1	13	0	0
	2020-02-14	0	13	0	0
	2020-02-15	0	13	0	0
	2020-02-16	0	13	0	0
	2020-02-17	0	13	0	0
	2020-02-18	0	13	0	0
	2020-02-19	0	13	0	0
	2020-02-20	0	13	0	0
	2020-02-21	2	15	0	0
	2020-02-22	0	15	0	0
	2020-02-23	0	15	0	0
	2020-02-24	0	15	0	0
	2020-02-25	0	15	0	0
	2020-02-26	0	15	0	0
	2020-02-27	1	16	0	0
	2020-02-28	0	16	0	0
	2020-02-29	8	24	1	1
	2020-03-01	6	30	0	1
	2020-03-02	23	53	5	6
	2020-03-03	20	73	1	7
	2020-03-04	31	104	4	11
	2020-03-05	68	172	1	12
	2020-03-06	45	217	2	14
	2020-03-07	119	336	3	17
	2020-03-08	114	450	4	21
	2020-03-09	64	514	1	22
	2020-03-10	194	708	6	28
	2020-03-11	397	1105	4	32
	2020-03-12	452	1557	9	41
	2020-03-13	590	2147	9	50
	2020-03-14	710	2857	6	56
	2020-03-15	61	2918	14	70
	2020-03-16	1369	4287	28	98
	2020-03-17	1741	6028	34	132
	2020-03-18	2777	8805	57	189
	2020-03-19	5220	14025	77	266
	2020-03-20	5306	19331	96	362
	2020-03-21	6322	25653	90	452
	2020-03-22	7902	33555	143	595
	2020-03-23	10031	43586	185	780
	2020-03-24	10073	53659	227	1007
	2020-03-25	12042	65701	308	1315
	2020-03-26	18058	83759	410	1725
	2020-03-27	17821	101580	537	2262
	2020-03-28	19733	121313	621	2883
	2020-03-29	19444	140757	632	3515
	2020-03-30	20922	161679	798	4313
	2020-03-31	26341	188020	1215	5528
	2020-04-01	25070	213090	1205	6733
	2020-04-02	30380	243470	1550	8283
	2020-04-03	31745	275215	1287	9570
	2020-04-04	33283	308498	1261	10831
	2020-04-05	28152	336650	1411	12242
	2020-04-06	29515	366165	1649	13891
	2020-04-07	30804	396969	2297	16188
	2020-04-08	31533	428502	2079	18267
	2020-04-09	34126	462628	1994	20261
	2020-04-10	33755	496383	2069	22330
	2020-04-11	29861	526244	2009	24339
	2020-04-12	28917	555161	1747	26086
	2020-04-13	25306	580467	1784	27870
	2020-04-14	27051	607518	2392	30262
	2020-04-15	28680	636198	2472	32734
	2020-04-16	31242	667440	2093	34827
	2020-04-17	32114	699554	2584	37411
	2020-04-18	28253	727807	2342	39753
	2020-04-19	26417	754224	1192	40945
	2020-04-20	25306	779530	1714	42659
	2020-04-21	27341	806871	2427	45086
	2020-04-22	28127	834998	2326	47412
	2020-04-23	34020	869018	2309	49721
	2020-04-24	36188	905206	1769	51490
	2020-04-25	32796	938002	2262	53752
	2020-04-26	27631	965633	1126	54878
	2020-04-27	22412	988045	1338	56216
	2020-04-28	24385	1012430	2136	58352
	2020-04-29	27327	1039757	2612	60964
	2020-04-30	29515	1069272	2029	62993

## Sheet: China
	Additional file 7. The incidence of Confrimed and Death cases from 01.22.2020 to 04.30.2020 (China)
	Date	new c	total c	new d	total d
	2020-01-22	548	548	17	17
	2020-01-23	95	643	1	18
	2020-01-24	277	920	8	26
	2020-01-25	486	1406	16	42
	2020-01-26	669	2075	14	56
	2020-01-27	802	2877	26	82
	2020-01-28	2632	5509	49	131
	2020-01-29	578	6087	2	133
	2020-01-30	2054	8141	38	171
	2020-01-31	1661	9802	42	213
	2020-02-01	2089	11891	46	259
	2020-02-02	4739	16630	102	361
	2020-02-03	3086	19716	64	425
	2020-02-04	3991	23707	66	491
	2020-02-05	3733	27440	72	563
	2020-02-06	3147	30587	70	633
	2020-02-07	3523	34110	85	718
	2020-02-08	2704	36814	87	805
	2020-02-09	3015	39829	100	905
	2020-02-10	2525	42354	107	1012
	2020-02-11	2032	44386	100	1112
	2020-02-12	373	44759	5	1117
	2020-02-13	15136	59895	252	1369
	2020-02-14	6463	66358	152	1521
	2020-02-15	2055	68413	142	1663
	2020-02-16	2100	70513	103	1766
	2020-02-17	1921	72434	98	1864
	2020-02-18	1777	74211	139	2003
	2020-02-19	408	74619	113	2116
	2020-02-20	458	75077	122	2238
	2020-02-21	473	75550	0	2238
	2020-02-22	1451	77001	205	2443
	2020-02-23	21	77022	2	2445
	2020-02-24	219	77241	150	2595
	2020-02-25	513	77754	70	2665
	2020-02-26	412	78166	52	2717
	2020-02-27	434	78600	29	2746
	2020-02-28	328	78928	44	2790
	2020-02-29	428	79356	47	2837
	2020-03-01	576	79932	35	2872
	2020-03-02	204	80136	42	2914
	2020-03-03	125	80261	33	2947
	2020-03-04	125	80386	36	2983
	2020-03-05	151	80537	32	3015
	2020-03-06	153	80690	29	3044
	2020-03-07	80	80770	28	3072
	2020-03-08	53	80823	28	3100
	2020-03-09	37	80860	23	3123
	2020-03-10	27	80887	16	3139
	2020-03-11	34	80921	22	3161
	2020-03-12	11	80932	11	3172
	2020-03-13	13	80945	8	3180
	2020-03-14	32	80977	13	3193
	2020-03-15	26	81003	10	3203
	2020-03-16	30	81033	14	3217
	2020-03-17	25	81058	13	3230
	2020-03-18	44	81102	11	3241
	2020-03-19	54	81156	8	3249
	2020-03-20	94	81250	4	3253
	2020-03-21	55	81305	6	3259
	2020-03-22	130	81435	15	3274
	2020-03-23	63	81498	0	3274
	2020-03-24	93	81591	7	3281
	2020-03-25	70	81661	4	3285
	2020-03-26	121	81782	6	3291
	2020-03-27	115	81897	5	3296
	2020-03-28	102	81999	3	3299
	2020-03-29	123	82122	5	3304
	2020-03-30	76	82198	4	3308
	2020-03-31	81	82279	1	3309
	2020-04-01	82	82361	7	3316
	2020-04-02	71	82432	6	3322
	2020-04-03	79	82511	4	3326
	2020-04-04	32	82543	4	3330
	2020-04-05	59	82602	3	3333
	2020-04-06	63	82665	2	3335
	2020-04-07	53	82718	0	3335
	2020-04-08	91	82809	2	3337
	2020-04-09	74	82883	2	3339
	2020-04-10	58	82941	1	3340
	2020-04-11	73	83014	3	3343
	2020-04-12	120	83134	0	3343
	2020-04-13	79	83213	2	3345
	2020-04-14	93	83306	0	3345
	2020-04-15	50	83356	1	3346
	2020-04-16	47	83403	0	3346
	2020-04-17	357	83760	1290	4636
	2020-04-18	27	83787	0	4636
	2020-04-19	18	83805	0	4636
	2020-04-20	12	83817	0	4636
	2020-04-21	36	83853	0	4636
	2020-04-22	15	83868	0	4636
	2020-04-23	16	83884	0	4636
	2020-04-24	15	83899	0	4636
	2020-04-25	10	83909	0	4636
	2020-04-26	3	83912	1	4637
	2020-04-27	6	83918	0	4637
	2020-04-28	22	83940	0	4637
	2020-04-29	4	83944	0	4637
	2020-04-30	12	83956	0	4637

## Sheet: The UK
	Additional file 7. The incidence of Confrimed and Death cases from 01.22.2020 to 04.30.2020 (The UK)
	Date	new c	total c	new d	total d
	2020-01-22	0	0	0	0
	2020-01-23	0	0	0	0
	2020-01-24	0	0	0	0
	2020-01-25	0	0	0	0
	2020-01-26	0	0	0	0
	2020-01-27	0	0	0	0
	2020-01-28	0	0	0	0
	2020-01-29	0	0	0	0
	2020-01-30	0	0	0	0
	2020-01-31	2	2	0	0
	2020-02-01	0	2	0	0
	2020-02-02	0	2	0	0
	2020-02-03	0	2	0	0
	2020-02-04	0	2	0	0
	2020-02-05	0	2	0	0
	2020-02-06	0	2	0	0
	2020-02-07	1	3	0	0
	2020-02-08	0	3	0	0
	2020-02-09	0	3	0	0
	2020-02-10	5	8	0	0
	2020-02-11	0	8	0	0
	2020-02-12	1	9	0	0
	2020-02-13	0	9	0	0
	2020-02-14	0	9	0	0
	2020-02-15	0	9	0	0
	2020-02-16	0	9	0	0
	2020-02-17	0	9	0	0
	2020-02-18	0	9	0	0
	2020-02-19	0	9	0	0
	2020-02-20	0	9	0	0
	2020-02-21	0	9	0	0
	2020-02-22	0	9	0	0
	2020-02-23	0	9	0	0
	2020-02-24	4	13	0	0
	2020-02-25	0	13	0	0
	2020-02-26	0	13	0	0
	2020-02-27	2	15	0	0
	2020-02-28	5	20	0	0
	2020-02-29	3	23	0	0
	2020-03-01	13	36	0	0
	2020-03-02	4	40	0	0
	2020-03-03	11	51	0	0
	2020-03-04	35	86	0	0
	2020-03-05	30	116	0	0
	2020-03-06	48	164	1	1
	2020-03-07	43	207	1	2
	2020-03-08	67	274	0	2
	2020-03-09	48	322	1	3
	2020-03-10	62	384	4	7
	2020-03-11	75	459	0	7
	2020-03-12	0	459	2	9
	2020-03-13	343	802	1	10
	2020-03-14	342	1144	18	28
	2020-03-15	1	1145	15	43
	2020-03-16	406	1551	23	66
	2020-03-17	409	1960	16	82
	2020-03-18	682	2642	34	116
	2020-03-19	74	2716	43	159
	2020-03-20	1298	4014	36	195
	2020-03-21	1053	5067	56	251
	2020-03-22	678	5745	35	286
	2020-03-23	981	6726	74	360
	2020-03-24	1438	8164	149	509
	2020-03-25	1476	9640	186	695
	2020-03-26	2172	11812	184	879
	2020-03-27	2933	14745	284	1163
	2020-03-28	2567	17312	294	1457
	2020-03-29	2468	19780	215	1672
	2020-03-30	2673	22453	374	2046
	2020-03-31	3028	25481	383	2429
	2020-04-01	4384	29865	671	3100
	2020-04-02	4308	34173	652	3752
	2020-04-03	4516	38689	715	4467
	2020-04-04	3788	42477	761	5228
	2020-04-05	5959	48436	646	5874
	2020-04-06	3843	52279	571	6445
	2020-04-07	3670	55949	1038	7483
	2020-04-08	5525	61474	1036	8519
	2020-04-09	4398	65872	1104	9623
	2020-04-10	8733	74605	1153	10776
	2020-04-11	5269	79874	840	11616
	2020-04-12	5332	85206	686	12302
	2020-04-13	4364	89570	745	13047
	2020-04-14	5275	94845	1048	14095
	2020-04-15	4638	99483	846	14941
	2020-04-16	4662	104145	1033	15974
	2020-04-17	5624	109769	936	16910
	2020-04-18	5545	115314	1118	18028
	2020-04-19	5858	121172	499	18527
	2020-04-20	4684	125856	565	19092
	2020-04-21	4316	130172	1172	20264
	2020-04-22	4466	134638	847	21111
	2020-04-23	4608	139246	729	21840
	2020-04-24	5394	144640	1013	22853
	2020-04-25	4929	149569	844	23697
	2020-04-26	4468	154037	420	24117
	2020-04-27	4311	158348	341	24458
	2020-04-28	4002	162350	911	25369
	2020-04-29	4091	166441	797	26166
	2020-04-30	6040	172481	676	26842

## Sheet: South Korea
	Additional file 7. The incidence of Confrimed and Death cases from 01.22.2020 to 04.30.2020 (South Korea)
	Date	new c	total c	new d	total d
	2020-01-22	1	1	0	0
	2020-01-23	0	1	0	0
	2020-01-24	1	2	0	0
	2020-01-25	0	2	0	0
	2020-01-26	1	3	0	0
	2020-01-27	1	4	0	0
	2020-01-28	0	4	0	0
	2020-01-29	0	4	0	0
	2020-01-30	0	4	0	0
	2020-01-31	7	11	0	0
	2020-02-01	1	12	0	0
	2020-02-02	3	15	0	0
	2020-02-03	0	15	0	0
	2020-02-04	1	16	0	0
	2020-02-05	3	19	0	0
	2020-02-06	4	23	0	0
	2020-02-07	1	24	0	0
	2020-02-08	0	24	0	0
	2020-02-09	1	25	0	0
	2020-02-10	2	27	0	0
	2020-02-11	1	28	0	0
	2020-02-12	0	28	0	0
	2020-02-13	0	28	0	0
	2020-02-14	0	28	0	0
	2020-02-15	0	28	0	0
	2020-02-16	1	29	0	0
	2020-02-17	1	30	0	0
	2020-02-18	1	31	0	0
	2020-02-19	0	31	0	0
	2020-02-20	73	104	1	1
	2020-02-21	100	204	1	2
	2020-02-22	229	433	0	2
	2020-02-23	169	602	4	6
	2020-02-24	231	833	2	8
	2020-02-25	144	977	2	10
	2020-02-26	284	1261	2	12
	2020-02-27	505	1766	1	13
	2020-02-28	571	2337	0	13
	2020-02-29	813	3150	3	16
	2020-03-01	586	3736	1	17
	2020-03-02	599	4335	11	28
	2020-03-03	851	5186	0	28
	2020-03-04	435	5621	7	35
	2020-03-05	467	6088	0	35
	2020-03-06	505	6593	7	42
	2020-03-07	448	7041	2	44
	2020-03-08	273	7314	6	50
	2020-03-09	164	7478	3	53
	2020-03-10	35	7513	1	54
	2020-03-11	242	7755	6	60
	2020-03-12	114	7869	6	66
	2020-03-13	110	7979	0	66
	2020-03-14	107	8086	6	72
	2020-03-15	76	8162	3	75
	2020-03-16	74	8236	0	75
	2020-03-17	84	8320	6	81
	2020-03-18	93	8413	3	84
	2020-03-19	152	8565	7	91
	2020-03-20	87	8652	3	94
	2020-03-21	147	8799	8	102
	2020-03-22	162	8961	9	111
	2020-03-23	0	8961	0	111
	2020-03-24	76	9037	9	120
	2020-03-25	100	9137	6	126
	2020-03-26	104	9241	5	131
	2020-03-27	91	9332	8	139
	2020-03-28	146	9478	5	144
	2020-03-29	105	9583	8	152
	2020-03-30	78	9661	6	158
	2020-03-31	125	9786	4	162
	2020-04-01	101	9887	3	165
	2020-04-02	89	9976	4	169
	2020-04-03	86	10062	5	174
	2020-04-04	94	10156	3	177
	2020-04-05	81	10237	6	183
	2020-04-06	47	10284	3	186
	2020-04-07	47	10331	6	192
	2020-04-08	53	10384	8	200
	2020-04-09	39	10423	4	204
	2020-04-10	27	10450	4	208
	2020-04-11	30	10480	3	211
	2020-04-12	32	10512	3	214
	2020-04-13	25	10537	3	217
	2020-04-14	27	10564	5	222
	2020-04-15	27	10591	3	225
	2020-04-16	22	10613	4	229
	2020-04-17	22	10635	1	230
	2020-04-18	18	10653	2	232
	2020-04-19	8	10661	2	234
	2020-04-20	13	10674	2	236
	2020-04-21	9	10683	1	237
	2020-04-22	11	10694	1	238
	2020-04-23	14	10708	2	240
	2020-04-24	10	10718	0	240
	2020-04-25	10	10728	2	242
	2020-04-26	10	10738	1	243
	2020-04-27	14	10752	1	244
	2020-04-28	9	10761	2	246
	2020-04-29	4	10765	1	247
	2020-04-30	9	10774	1	248

## Sheet: Brazil
	Additional file 7. The incidence of Confrimed and Death cases from 01.22.2020 to 04.30.2020 (Brazil)
	Date	new c	total c	new d	total d
	2020-01-22	0	0	0	0
	2020-01-23	0	0	0	0
	2020-01-24	0	0	0	0
	2020-01-25	0	0	0	0
	2020-01-26	0	0	0	0
	2020-01-27	0	0	0	0
	2020-01-28	0	0	0	0
	2020-01-29	0	0	0	0
	2020-01-30	0	0	0	0
	2020-01-31	0	0	0	0
	2020-02-01	0	0	0	0
	2020-02-02	0	0	0	0
	2020-02-03	0	0	0	0
	2020-02-04	0	0	0	0
	2020-02-05	0	0	0	0
	2020-02-06	0	0	0	0
	2020-02-07	0	0	0	0
	2020-02-08	0	0	0	0
	2020-02-09	0	0	0	0
	2020-02-10	0	0	0	0
	2020-02-11	0	0	0	0
	2020-02-12	0	0	0	0
	2020-02-13	0	0	0	0
	2020-02-14	0	0	0	0
	2020-02-15	0	0	0	0
	2020-02-16	0	0	0	0
	2020-02-17	0	0	0	0
	2020-02-18	0	0	0	0
	2020-02-19	0	0	0	0
	2020-02-20	0	0	0	0
	2020-02-21	0	0	0	0
	2020-02-22	0	0	0	0
	2020-02-23	0	0	0	0
	2020-02-24	0	0	0	0
	2020-02-25	0	0	0	0
	2020-02-26	1	1	0	0
	2020-02-27	0	1	0	0
	2020-02-28	0	1	0	0
	2020-02-29	1	2	0	0
	2020-03-01	0	2	0	0
	2020-03-02	0	2	0	0
	2020-03-03	0	2	0	0
	2020-03-04	2	4	0	0
	2020-03-05	0	4	0	0
	2020-03-06	9	13	0	0
	2020-03-07	0	13	0	0
	2020-03-08	7	20	0	0
	2020-03-09	5	25	0	0
	2020-03-10	6	31	0	0
	2020-03-11	7	38	0	0
	2020-03-12	14	52	0	0
	2020-03-13	99	151	0	0
	2020-03-14	0	151	0	0
	2020-03-15	11	162	0	0
	2020-03-16	38	200	0	0
	2020-03-17	121	321	1	1
	2020-03-18	51	372	2	3
	2020-03-19	249	621	3	6
	2020-03-20	172	793	5	11
	2020-03-21	228	1021	4	15
	2020-03-22	525	1546	10	25
	2020-03-23	378	1924	9	34
	2020-03-24	323	2247	12	46
	2020-03-25	307	2554	13	59
	2020-03-26	431	2985	18	77
	2020-03-27	432	3417	15	92
	2020-03-28	487	3904	19	111
	2020-03-29	352	4256	25	136
	2020-03-30	323	4579	23	159
	2020-03-31	1138	5717	42	201
	2020-04-01	1119	6836	39	240
	2020-04-02	1208	8044	84	324
	2020-04-03	1012	9056	35	359
	2020-04-04	1304	10360	86	445
	2020-04-05	770	11130	41	486
	2020-04-06	1031	12161	78	564
	2020-04-07	1873	14034	122	686
	2020-04-08	2136	16170	133	819
	2020-04-09	1922	18092	131	950
	2020-04-10	1546	19638	107	1057
	2020-04-11	1089	20727	67	1124
	2020-04-12	1465	22192	99	1223
	2020-04-13	1238	23430	105	1328
	2020-04-14	1832	25262	204	1532
	2020-04-15	3058	28320	204	1736
	2020-04-16	2105	30425	188	1924
	2020-04-17	3257	33682	217	2141
	2020-04-18	2976	36658	213	2354
	2020-04-19	1996	38654	108	2462
	2020-04-20	2089	40743	125	2587
	2020-04-21	2336	43079	154	2741
	2020-04-22	2678	45757	165	2906
	2020-04-23	4279	50036	425	3331
	2020-04-24	4007	54043	373	3704
	2020-04-25	5281	59324	353	4057
	2020-04-26	3776	63100	229	4286
	2020-04-27	4346	67446	317	4603
	2020-04-28	5789	73235	480	5083
	2020-04-29	6450	79685	430	5513
	2020-04-30	7502	87187	493	6006

## Sheet: Haiti
	Additional file 7. The incidence of Confrimed and Death cases from 01.22.2020 to 04.30.2020 (Haiti)
	Date	new c	total c	new d	total d
	2020-01-22	0	0	0	0
	2020-01-23	0	0	0	0
	2020-01-24	0	0	0	0
	2020-01-25	0	0	0	0
	2020-01-26	0	0	0	0
	2020-01-27	0	0	0	0
	2020-01-28	0	0	0	0
	2020-01-29	0	0	0	0
	2020-01-30	0	0	0	0
	2020-01-31	0	0	0	0
	2020-02-01	0	0	0	0
	2020-02-02	0	0	0	0
	2020-02-03	0	0	0	0
	2020-02-04	0	0	0	0
	2020-02-05	0	0	0	0
	2020-02-06	0	0	0	0
	2020-02-07	0	0	0	0
	2020-02-08	0	0	0	0
	2020-02-09	0	0	0	0
	2020-02-10	0	0	0	0
	2020-02-11	0	0	0	0
	2020-02-12	0	0	0	0
	2020-02-13	0	0	0	0
	2020-02-14	0	0	0	0
	2020-02-15	0	0	0	0
	2020-02-16	0	0	0	0
	2020-02-17	0	0	0	0
	2020-02-18	0	0	0	0
	2020-02-19	0	0	0	0
	2020-02-20	0	0	0	0
	2020-02-21	0	0	0	0
	2020-02-22	0	0	0	0
	2020-02-23	0	0	0	0
	2020-02-24	0	0	0	0
	2020-02-25	0	0	0	0
	2020-02-26	0	0	0	0
	2020-02-27	0	0	0	0
	2020-02-28	0	0	0	0
	2020-02-29	0	0	0	0
	2020-03-01	0	0	0	0
	2020-03-02	0	0	0	0
	2020-03-03	0	0	0	0
	2020-03-04	0	0	0	0
	2020-03-05	0	0	0	0
	2020-03-06	0	0	0	0
	2020-03-07	0	0	0	0
	2020-03-08	0	0	0	0
	2020-03-09	0	0	0	0
	2020-03-10	0	0	0	0
	2020-03-11	0	0	0	0
	2020-03-12	0	0	0	0
	2020-03-13	0	0	0	0
	2020-03-14	0	0	0	0
	2020-03-15	0	0	0	0
	2020-03-16	0	0	0	0
	2020-03-17	0	0	0	0
	2020-03-18	0	0	0	0
	2020-03-19	0	0	0	0
	2020-03-20	2	2	0	0
	2020-03-21	0	2	0	0
	2020-03-22	0	2	0	0
	2020-03-23	4	6	0	0
	2020-03-24	1	7	0	0
	2020-03-25	1	8	0	0
	2020-03-26	0	8	0	0
	2020-03-27	0	8	0	0
	2020-03-28	0	8	0	0
	2020-03-29	7	15	0	0
	2020-03-30	0	15	0	0
	2020-03-31	0	15	0	0
	2020-04-01	1	16	0	0
	2020-04-02	0	16	0	0
	2020-04-03	2	18	0	0
	2020-04-04	2	20	0	0
	2020-04-05	1	21	1	1
	2020-04-06	3	24	0	1
	2020-04-07	1	25	0	1
	2020-04-08	2	27	0	1
	2020-04-09	3	30	1	2
	2020-04-10	1	31	0	2
	2020-04-11	2	33	0	2
	2020-04-12	0	33	1	3
	2020-04-13	7	40	0	3
	2020-04-14	0	40	0	3
	2020-04-15	1	41	0	3
	2020-04-16	0	41	0	3
	2020-04-17	2	43	0	3
	2020-04-18	1	44	0	3
	2020-04-19	3	47	0	3
	2020-04-20	10	57	0	3
	2020-04-21	0	57	0	3
	2020-04-22	5	62	1	4
	2020-04-23	10	72	1	5
	2020-04-24	0	72	0	5
	2020-04-25	0	72	1	6
	2020-04-26	2	74	0	6
	2020-04-27	2	76	0	6
	2020-04-28	0	76	0	6
	2020-04-29	0	76	0	6
	2020-04-30	5	81	2	8
